# Supplementary material for: Roles of the Crp/Fnr Family Regulator ArcR in the Hemolysis and Biofilm of Staphylococcus aureus
Source: Microorganisms. 2023 Jun 25;11(7):1656. doi: 10.3390/microorganisms11071656 (PMC10384999; doi:10.3390/microorganisms11071656)
Supplement: Supplementary file 1 [file microorganisms-11-01656-s001.zip]

Archive with 1 entries (1 files):
- microorganisms-2448950-supplementary.pdf
